# Supplementary material for: Evaluation of residue-residue contact prediction methods: From retrospective to prospective
Source: PLoS Comput Biol. 2021 May 24;17(5):e1009027. doi: 10.1371/journal.pcbi.1009027 (PMC8177648; doi:10.1371/journal.pcbi.1009027)
Supplement: S1 Table — (XLSX) [file pcbi.1009027.s010.xlsx]

## Sheet: Sheet1
Method	Category	Main Inputs	Training Set	Description
SVMcon	Traditional ML	PSSM, SA, SS, SI	424 chains	A support vector machine-based method
NNcon	Traditional ML	PSSM; SA;SS	424 chains	A 2D-recursive neural network-based method that predicts both general residue-residue contacts and specific beta contacts
SVMSEQ	Traditional ML	PSSM; SA;SS	pdbselect25	A support vector machine-based method
PSICOV	ECA	MSA	No	A method using sparse inverse covariance estimation on MSA
EVfold	ECA	MSA	No	An algorithm based on the mean-field approximation of direct coupling analysis
FreeContact	ECA	MSA	No	Fast implementation of EVFold and PSICOV that can also be parameterized for optimization
plmDCA	ECA	MSA	No	Pseudolikelihood maximization of direct coupling analysis
gDCA	ECA	MSA	No	Multivariate Gaussian modeling of direct coupling analysis
CCMpred	ECA	MSA	No	A pseudolikelihood-based method using co-evolution information from MSA as the implementation of GREMLIN for use with GPU/CPU and parallel computing,
COLORS	ECA	MSA	150 chains of PSICOV testing set	An approach removing background correlations via low-rank and sparse decomposition of the residue correlation matrix which can be constructed using either local inference strategies (MI) or global inference strategies (DCA).
MetaPSICOV	Consensus ML	MSA; EVFold(FreeContact); PSICOV; CCMpred; PSSM; SS; SA	624 chains	A neural network-based meta-predictor inferring coevolutionary signals from MSA and three distinct coevolution approaches.
DeepCov	Single-input DL(input data MSA)	MSA	3456 chains	A fully convolutional neural network-based method operating on amino-acid pair frequency or covariance data derived directly from sequence alignments, without using global statistical methods such as sparse inverse covariance or pseudolikelihood estimation
PconsC4	Single-input DL(input data MSA)	MSA, ProQ4, GDCA	2891 chains	A method adopts on U-net architecture composed of a series of convolutional layers, and the feature extraction starts from MSA only.
DeepConPred2	Multi-input DL	PSSM, HMM, CCMpred, SS, SA	3443 chains	An approach using 2 deep belief network models and 1ResNet model for secondary structure interaction prediction, residue-residue contacts and residue contact map refinement, respectively
DNCON2	Multi-input DL	PSSM, SI, MSA, SS and SA from PSIPRED and SCRATCH,midfiles from MetaPSICOV, DNCON,PSICOV,CCMpred,FreeContact	1230 chains	A method made up of several deep convolutional neural network (CNN) blocks, where five CNN blocks are trained to produce preliminary predictions at different thresholds of residue distances and one additional CNN block is used to combine these preliminary results to produce the final contact prediction
SPOT	Multi-input DL	PSSM, MSA, HMM, SS, SA, DCA, CCMpred	10200 chains	An approach adopts a deep hybrid network: prepared inputs are fed into a ResNet model, and the outputs are further processed by a 2D-Bidirectional-ResLSTMmodel; the method should be implemented on GPU(or CPU with large memory)
trRosetta	Single-input DL	MSA	15051 chains	A method uses a stack of dilated residual-convolutional blocks that gradually transforms 1- and 2-site features derived from the MSA of the target to predict distance geometries for residue pairs with Cβ atoms closer than 20 Å
RaptorX	Multi-input DL	MSA,CCMpred, mid-files from MetaPSICOV, RaptorX-Property	11410 chains	The pioneer work that applies deep and fully convolutional residual neural network to interresidue distance matrix prediction; the method should be implemented on GPU(or multiple CPUs)
Noted: MSA: multi-sequence alignment; PSSM: position-specific scoring matrix profile; SA: solvent accessibility; SS: secondary structure; SI: other sequence-based information; HMM: profile hidden Markov model related feature from HHblits
