# Supplementary material for: Evaluation of residue-residue contact prediction methods: From retrospective to prospective
Source: PLoS Comput Biol. 2021 May 24;17(5):e1009027. doi: 10.1371/journal.pcbi.1009027 (PMC8177648; doi:10.1371/journal.pcbi.1009027)
Supplement: S2 Table — (XLSX) [file pcbi.1009027.s011.xlsx]

## Sheet: Sheet1
Methods	Score range	Methods	Score range
SVMcon	[0.5, 0.978]	gDCA	[-1.243, 6.564]
NNcon	[0.001, 1.0]	CCMpred	[0.0, 5.270]
SVMSEQ	[0.017, 0.861]	COLORS	[0.0, 0.770]
MetaPSICOV	[0.0,0.989]	DeepCov	[0.0, 1.0]
PSICOV	[0.001, 0.904]	PconsC4	[0.0, 1.0]
EVfold	[-2.537,14.751]	DeepConPred2	[0.0, 1.0]
FreeContact	[ -2.537, 17.931]	DNCON2	[0.0, 1.0]
plmDCA	[-0.003, 0.006]	SPOT	[0.0, 1.0]
