# Supplementary material for: Evaluation of residue-residue contact prediction methods: From retrospective to prospective
Source: PLoS Comput Biol. 2021 May 24;17(5):e1009027. doi: 10.1371/journal.pcbi.1009027 (PMC8177648; doi:10.1371/journal.pcbi.1009027)
Supplement: S3 Table — (XLSX) [file pcbi.1009027.s012.xlsx]

## Sheet: Sheet1
Methods	PCC	PCC	PCC	PCC	PCC	PCC	PCC	PCC	PCC	PCC	PCC	PCC
	Den	Den	Den	Den	Den	Den	Den	Den	Den	Den	Den	Den
	0.0-2.5	0.0-2.5	0.0-0.5	0.0-0.5	0.5-1.0	0.5-1.0	1.0-1.5	1.0-1.5	1.5-2.0	1.5-2.0	2.0-2.5	2.0-2.5
	(topL)	(topL/5)	(topL)	(topL/5)	(topL)	(topL/5)	(topL)	(topL/5)	(topL)	(topL/5)	(topL)	(topL/5)
SVMcon	0.251	0.199	1	1	0.194	0.073	0.103	0.074	0.175	0.133	-0.167	-0.18
NNcon	0.276	0.272	1	1	0.005	0.011	0.037	0.104	0.177	0.098	-0.116	-0.135
SVMSEQ	0.425	0.325	1	1	0.166	0.102	0.097	0.198	0.11	0.026	-0.15	-0.157
MetaPSICOV	0.483	0.519	1	0.99	-0.009	0.123	0.002	-0.07	0.365	0.345	-0.019	-0.058
PSICOV	0.461	0.449	1	0.99	0.107	0.122	0.186	0.113	0.178	0.291	-0.094	-0.017
EVfold	0.428	0.424	1	1	0.276	0.221	0.155	0.065	0.234	0.285	-0.101	-0.064
FreeContact	0.396	0.397	1	1	0.228	0.151	0.145	0.022	0.246	0.291	-0.143	-0.089
plmDCA	0.269	0.211	1	0.99	0.267	0.256	-0.04	-0.12	0.111	0.158	-0.119	-0.046
gDCA	0.536	0.549	1	1	0.221	0.127	0.194	0.133	0.18	0.189	-0.064	0.031
CCMpred	0.503	0.524	1	1	0.189	0.017	0.27	0.106	0.186	0.247	-0.05	0.057
COLORS	0.468	0.523	1	1	0.301	0.122	0.197	0.089	0.164	0.25	-0.044	0.017
DeepCov	0.63	0.589	1	1	0.31	0.383	0.192	0.019	0.266	0.213	-0.04	0.025
PconsC4	0.68	0.581	1	1	0.416	0.275	0.23	0.072	0.397	0.246	-0.007	0.025
DeepConPred2	0.667	0.552	1	0.99	0.295	0.224	0.19	0.182	0.348	0.247	0.024	0.103
DNCON2	0.697	0.585	1	1	0.213	0.247	0.236	0.074	0.365	0.276	0.033	0.048
SPOT	0.707	0.488	1	1	0.588	0.212	0.314	0.05	0.299	0.093	0.009	0.022
