# Supplementary material for: Evaluation of residue-residue contact prediction methods: From retrospective to prospective
Source: PLoS Comput Biol. 2021 May 24;17(5):e1009027. doi: 10.1371/journal.pcbi.1009027 (PMC8177648; doi:10.1371/journal.pcbi.1009027)
Supplement: S4 Table — (XLSX) [file pcbi.1009027.s013.xlsx]

## Sheet: Sheet1
Methods	ɑ	ɑ	β	β	ɑ+β	ɑ+β	TM	TM	IDR	IDR
	(top L)	(top L/5)	(top L)	(top L/5)	(top L)	(top L/5)	(top L)	(top L/5)	(top L)	(top L/5)
SVMcon	0.1928	0.2954	0.3195	0.4384	0.2544	0.3976	0.1979	0.2412	0.1354	0.3139
NNcon	0.1397	0.2512	0.3194	0.4955	0.2505	0.4371	0.1075	0.1715	0.1764	0.2932
SVMSEQ	0.1818	0.3326	0.3757	0.4956	0.3197	0.5137	0.2668	0.374	0.1872	0.3373
MetaPSICOV	0.2114	0.3058	0.4895	0.7667	0.3851	0.6818	0.3926	0.4745	0.1775	0.2331
PSICOV	0.2649	0.482	0.3693	0.6199	0.367	0.6282	0.3957	0.6837	0.1714	0.2526
EVfold	0.2825	0.4655	0.3927	0.6071	0.3833	0.58	0.4521	0.6955	0.1518	0.254
FreeContact	0.2939	0.4864	0.4033	0.62	0.3964	0.6084	0.445	0.6781	0.1518	0.254
plmDCA	0.2015	0.3185	0.3233	0.4622	0.2309	0.3512	0.2206	0.3373	0.1215	0.1786
gDCA	0.3017	0.4835	0.451	0.6813	0.441	0.6526	0.5133	0.7495	0.1529	0.2675
CCMpred	0.327	0.5279	0.4561	0.7144	0.4611	0.681	0.5989	0.8419	0.1604	0.3229
COLORS	0.2191	0.4103	0.3296	0.577	0.3119	0.6019	0.3788	0.6806	0.0856	0.2238
DeepCov	0.4683	0.735	0.815	0.947	0.6622	0.9036	0.6938	0.9204	0.2493	0.3147
PconsC4	0.515	0.7574	0.8346	0.9541	0.7438	0.934	0.7667	0.9568	0.326	0.5676
DeepConPred2	0.5359	0.8053	0.7874	0.9196	0.7388	0.9308	0.8314	0.983	0.3373	0.5628
DNCON2	0.5213	0.7978	0.8034	0.9387	0.7387	0.927	0.8335	0.965	0.3402	0.5203
SPOT	0.6644	0.8923	0.9098	0.9686	0.8493	0.9675	0.8916	0.9918	0.378	0.6566
Noted: There are 34, 33, 239, 7 and 4 single-domain proteins in the test set of ɑ, β, ɑ+β (ɑ/β), transmembrane (TM) and proteins with intrinsic disorder regions (IDR).
