# Supplementary material for: Evaluation of residue-residue contact prediction methods: From retrospective to prospective
Source: PLoS Comput Biol. 2021 May 24;17(5):e1009027. doi: 10.1371/journal.pcbi.1009027 (PMC8177648; doi:10.1371/journal.pcbi.1009027)
Supplement: S5 Table — (XLSX) [file pcbi.1009027.s014.xlsx]

## Sheet: Sheet1
Methods	TopL	Top L	Top L/5	Top L/5
		P > 0.5	P > 0.5	P > 0.6
DeepCov	0.293	0.451	0.446	0.502
PconsC4	0.304	0.456	0.49	0.527
DeepConPred2	0.381	0.627	0.657	0.719
DNCON2	0.401	0.603	0.628	0.596
SPOT	0.507	0.644	0.762	0.915
Noted: P stands for the probability threshold.
