# Supplementary material for: Evaluation of residue-residue contact prediction methods: From retrospective to prospective
Source: PLoS Comput Biol. 2021 May 24;17(5):e1009027. doi: 10.1371/journal.pcbi.1009027 (PMC8177648; doi:10.1371/journal.pcbi.1009027)
Supplement: S6 Table — (XLSX) [file pcbi.1009027.s015.xlsx]

## Sheet: Sheet1
Methods	Contact Precision	Saltbridge Coverage	Methods	Contact Precision	Saltbridge Coverage
SVMcon	0.121	0	gDCA	0.576	0.6
NNcon	0.2	0	CCMpred	0.576	0.6
SVMSEQ	0.121	0	COLORS	0.424	0.6
MetaPSICOV	0.545	0	DeepCov	0.758	0.2
PSICOV	0.606	0.6	PconsC4	0.818	0
EVfold	0.545	0.6	DeepConPred2	0.97	0.2
FreeContact	0.606	0.4	DNCON2	0.848	0
plmDCA	0.273	0.2	SPOT	1	0
