# Supplementary material for: Evaluation of residue-residue contact prediction methods: From retrospective to prospective
Source: PLoS Comput Biol. 2021 May 24;17(5):e1009027. doi: 10.1371/journal.pcbi.1009027 (PMC8177648; doi:10.1371/journal.pcbi.1009027)
Supplement: S7 Table — (XLSX) [file pcbi.1009027.s016.xlsx]

## Sheet: Sheet1
PDB ID	Dom_Num	Pfam_ID	PDB ID	Dom_Num	Pfam_ID	PDB ID	Dom_Num	Pfam_ID
1IUQA	2	PF01553 PF14829	3M3PA	2	PF01965 PF01965	5APGB	2	PF04034 PF04068
1KDGA	2	PF00732 PF05199	3MYXA	2	PF05899 PF05899	5BYKA	2	PF13469 PF13469
1KYFA	2	PF02296 PF02883	3NO2A	2	PF05935 PF13360	5C12A	2	PF17288 PF03237
1TUAA	2	PF00013 PF00013	3P02A	2	PF14274 PF16343	5CR4B	2	PF01498 PF13358
1V0WA	2	PF13091 PF13091	3PL8A	2	PF00732 PF05199	5D1MB	2	PF16685 PF17123
1V7WA	2	PF06165 PF17167	3SGGA	2	PF14323 PF16216	5FTBA	2	PF13538 PF13604
2BRYA	2	PF14691 PF01494	3TBNA	2	PF09360 PF09360	5HQHA	2	PF07949 PF07949
2D5WA	2	PF00496 PF00496	3V68A	2	PF10869 PF10869	5JO8A	2	PF14852 PF13646
2E4TA	2	PF12891 PF17189	3VENA	2	PF02543 PF16861	5JS4B	2	PF03906 PF12708
2EPLX	2	PF00728 PF02838	4BOQA	2	PF02338 PF09337	5KF9A	2	PF00583 PF13508
2I49A	2	PF13379 PF10518	4BU0A	2	PF12738 PF12738	5LT5B	2	PF00936 PF00936
2J43A	2	PF03714 PF03714	4D6GA	2	PF08306 PF08307	5LUND	2	PF03171 PF14226
2PFIA	2	PF00571 PF00571	4DJAA	2	PF04244 PF03441	5LUSF	2	PF08072 PF16202
2PNEA	2	PF01391 PF01391	4DQAA	2	PF08522 PF13385	5NZXA	2	PF02112 PF07522
2PQ8A	2	PF01853 PF00096	4F2LA	2	PF08461 PF08587	5O0SA	2	PF04685 PF12215
2QRLA	2	PF01262 PF05222	4FNVA	2	PF07940 PF16889	5THXA	2	PF00175 PF00970
2QXFA	2	PF08411 PF00929	4G54A	2	PF01471 PF03412	5U81A	2	PF15508 PF02275
2UYTA	2	PF00370 PF02782	4GWGA	2	PF00393 PF03446	5W2FA	2	PF01253 PF02201
2VFOA	2	PF09008 PF09251	4HI7B	2	PF13410 PF13417	5WUCA	2	PF03458 PF03458
2W7ZB	2	PF13599 PF13599	4HS2A	2	PF00651 PF07707	2ASBA	3	PF00575 PF13184 PF00013
2WZOA	2	PF05964 PF05965	4HU2A	2	PF13205 PF13205	3TT9A	3	PF00514 PF00514 PF00514
2ZWSA	2	PF04734 PF17048	4IUMA	2	PF05412 PF14755	3V7NA	3	PF14821 PF00291 PF00291
3AJ6B	2	PF14200 PF14200	4JQFA	2	PF09170 PF00627	3W7TA	3	PF17389 PF17389 PF17389
3AYJB	2	PF01593 PF01593	4KBXA	2	PF00842 PF01168	4AW7A	3	PF14683 PF17189 PF00150
3C9AA	2	PF11581 PF11581	4KH8A	2	PF16103 PF16103	4E29A	3	PF02706 PF12998 PF13807
3DFGA	2	PF02631 PF02631	4KX4A	2	PF04399 PF13417	4WCKA	3	PF17129 PF17130 PF04952
3GOHA	2	PF13602 PF08240	4LHSA	2	PF14606 PF14607	5EJ8H	3	PF16582 PF02776 PF02775
3GPIA	2	PF08338 PF01370	4M82A	2	PF00150 PF00150	5XAVB	3	PF07167 PF00561 PF00561
3GWIA	2	PF00702 PF00702	4P40A	2	PF07201 PF09059	2FJ8A	4	PF00228 PF00228 PF00228 PF00228
3HLZA	2	PF12712 PF12713	4QHWA	2	PF11958 PF16871	2II2A	4	PF00191 PF00191 PF00191 PF00191
3HP7A	2	PF01728 PF01479	4REKA	2	PF00732 PF05199	3PFEA	4	PF01546 PF01546 PF07687 PF07687
3IKWA	2	PF14099 PF14099	4S28A	2	PF01964 PF13667	2UVKA	5	PF01344 PF07646 PF07646 PF01344 PF01344
3JS8A	2	PF09129 PF01565	4U89A	2	PF01648 PF01648	2VQ2A	5	PF13432 PF14559 PF00515 PF13414 PF13414
3KC2A	2	PF13242 PF13344	4WRIA	2	PF13499 PF13499	3N6ZA	5	PF07581 PF07581 PF07581 PF07581 PF07581
3LAAA	2	PF05658 PF05662	4ZVCA	2	PF00990 PF05400	5C9OA	7	PF03984 PF03984 PF03984 PF03984 PF03984 PF03984 PF03984
3LM3A	2	PF12979 PF12980	5A8JA	2	PF12034 PF00092	5CWHA	8	PF10685 PF10685 PF10685 PF10685 PF10685 PF10685 PF10685 PF10685
