# Supplementary material for: Evaluation of residue-residue contact prediction methods: From retrospective to prospective
Source: PLoS Comput Biol. 2021 May 24;17(5):e1009027. doi: 10.1371/journal.pcbi.1009027 (PMC8177648; doi:10.1371/journal.pcbi.1009027)
Supplement: S8 Table — (XLSX) [file pcbi.1009027.s017.xlsx]

## Sheet: Sheet1
Methods	Intra-Domain	Intra-Domain (topL/2)	Intra-Domain	Inter-Domain	Inter-Domain	Inter-Domain
	(topL)		(topL/5)	(topL)	(topL/2)	(topL/5)
SVMcon	0.245	0.262	0.32	0.11	0.146	0.134
	(23/26)	(23/26)	(22/26)	(16/18)	(15/18)	(9/18)
NNcon	0.268	0.312	0.374	0.139	0.152	0.116
	(26/26)	(25/26)	(25/26)	(17/18)	(15/18)	(6/18)
SVMSEQ	0.313	0.381	0.487	0.172	0.217	0.202
	(26/26)	(26/26)	(26/26)	(19/18)	(16/18)	(10/18)
MetaPSICOV	0.358	0.443	0.599	0.325	0.383	0.219
	(26/26)	(26/26)	(26/26)	(15/18)	(12/18)	(5/18)
PSICOV	0.248	0.324	0.436	0.167	0.237	0.283
	(23/26)	(23/26)	(22/26)	(18/18)	(17/18)	(14/18)
EVfold	0.261	0.314	0.395	0.185	0.222	0.251
	(26/26)	(26/26)	(25/26)	(16/18)	(16/18)	(15/18)
FreeContact	0.279	0.344	0.418	0.253	0.309	0.314
	(26/26)	(26/26)	(25/26)	(17/18)	(16/18)	(15/18)
plmDCA	0.22	0.28	0.298	0.112	0.121	0.167
	(26/26)	(26/26)	(24/26)	(19/18)	(16/18)	(11/18)
gDCA	0.32	0.397	0.446	0.267	0.305	0.268
	(24/26)	(24/26)	(24/26)	(20/18)	(17/18)	(14/18)
CCMpred	0.356	0.486	0.509	0.255	0.236	0.245
	(26/26)	(25/26)	(24/26)	(19/18)	(14/18)	(10/18)
COLORS	0.27	0.372	0.417	0.142	0.161	0.205
	(26/26)	(25/26)	(23/26)	(22/18)	(19/18)	(14/18)
DeepCov	0.41	0.495	0.524	0.337	0.268	0.305
	(18/26)	(18/26)	(17/26)	(13/18)	(9/18)	(7/18)
PconsC4	0.615	0.73	0.724	0.436	0.513	0.427
	(26/26)	(26/26)	(23/26)	(18/18)	(16/18)	(10/18)
DeepConPred2	0.597	0.724	0.758	0.442	0.43	0.395
	(26/26)	(26/26)	(24/26)	(17/18)	(14/18)	(8/18)
DNCON2	0.594	0.702	0.814	0.433	0.485	0.376
	(25/26)	(25/26)	(25/26)	(14/18)	(13/18)	(8/18)
SPOT	0.778	0.825	0.901	0.614	0.66	0.413
	(26/26)	(25/26)	(25/26)	(15/18)	(13/18)	(8/18)
trRosetta	0.742	0.791	0.837	0.581	0.635	0.411
	(25/26)	(24/26)	(24/26)	(15/18)	(13/18)	(8/18)
RaptorX	0.749	0.79	0.842	0.645	0.626	0.483
	(25/26)	(24/26)	(24/26)	(15/18)	(13/18)	(9/18)
