# Supplementary material for: Evaluation of residue-residue contact prediction methods: From retrospective to prospective
Source: PLoS Comput Biol. 2021 May 24;17(5):e1009027. doi: 10.1371/journal.pcbi.1009027 (PMC8177648; doi:10.1371/journal.pcbi.1009027)
Supplement: S9 Table — (XLSX) [file pcbi.1009027.s018.xlsx]

## Sheet: Sheet1
Methods	T0960-D1	T0963-D1	Methods	T0960-D1	T0963-D1
SVMcon	[0.507, 0.660]	[0.501, 0.649]	gDCA	[-0.733,1.504]	[-0.763,1.660]
NNcon	[0.002, 0.308]	[0.002,.0.229]	CCMpred	[0.0,0.698]	[0.0,0.631]
SVMSEQ	[0.043, 0.148]	[0.044, 0.228]	COLORS	[0.0,0.150]	[0.0,0.161]
MetaPSICOV	[0.0, 0.061]	[0.0, 0.116]	DeepCov	[0.004,0.245]	[0.007,0.264]
PSICOV	[0.010, 0.624]	[0.010, 0.671]	PconsC4	[0.003,0.408]	[0.002,0.433]
EVfold	[0.015, 0.337]	[0.022, 0.334]	DeepConPred2	[0.003,0.555]	[0.002,0.500]
FreeContact	[-2.315, 3.372]	[-2.592,3.587]	DNCON2	[0.001,0.504]	[0.001,0.583]
plmDCA	[-0.0008,0.0015]	[-0.0008,0.0013]	SPOT	[0.002,0.436]	[0.002,0.426]
