# Supplementary material for: Evaluation of residue-residue contact prediction methods: From retrospective to prospective
Source: PLoS Comput Biol. 2021 May 24;17(5):e1009027. doi: 10.1371/journal.pcbi.1009027 (PMC8177648; doi:10.1371/journal.pcbi.1009027)
Supplement: S10 Table — Numbers inside the parentheses indicate the precisions of the corresponding predicted contacts. (XLSX) [file pcbi.1009027.s019.xlsx]

## Sheet: Sheet1
Range	Method	Top L	Top L/2	Top L/5	Improvement
					Top L/5-top L
All-	SVMSEQ	0.319(28.4%)	0.295(35.6%)	0.256(43.9%)	-0.062(15.5%)
	MetaPSICOV	0.337(35.0%)	0.312(44.4%)	0.276(58.4%)	-0.06(23.4%)
	EVfold	0.418(34.4%)	0.4(43.8%)	0.337(53.9%)	-0.081(19.6%)
	CCMpred	0.469(41.3%)	0.443(53.1%)	0.364(63.9%)	-0.104(22.6%)
	DeepCov	0.44(62.3%)	0.375(75.4%)	0.298(85.4%)	-0.142(23.1%)
	PconsC4	0.475(68.9%)	0.397(81.6%)	0.31(89.1%)	-0.165(20.2%)
	DNCON2	0.48(68.3%)	0.393(80.6%)	0.297(88.6%)	-0.183(20.3%)
	SPOT	0.546(80.5%)	0.429(90.0%)	0.318(94.7%)	-0.227(14.2%)
Short-	SVMSEQ	0.23(20.9%)	0.219(30.1%)	0.203(43.2%)	-0.027(22.3%)
	MetaPSICOV	0.228(23.8%)	0.216(30.3%)	0.202(38.3%)	-0.026(14.4%)
	EVfold	0.224(13.5%)	0.214(19.2%)	0.202(28.9%)	-0.022(15.4%)
	CCMpred	0.228(15.0%)	0.219(21.9%)	0.206(34.4%)	-0.022(19.5%)
	DeepCov	0.239(25.6%)	0.228(40.9%)	0.215(61.0%)	-0.023(35.4%)
	PconsC4	0.235(26.3%)	0.229(42.1%)	0.21(64.2%)	-0.025(37.9%)
	DNCON2	0.234(26.7%)	0.228(43.3%)	0.212(65.6%)	-0.022(38.9%)
	SPOT	0.237(29.7%)	0.23(48.8%)	0.214(74.6%)	-0.023(44.9%)
Mid-	SVMSEQ	0.277(18.4%)	0.257(24.5%)	0.234(31.9%)	-0.043(13.5%)
	MetaPSICOV	0.271(22.7%)	0.258(29.4%)	0.232(38.5%)	-0.039(15.9%)
	EVfold	0.268(17.0%)	0.266(25.2%)	0.248(38.7%)	-0.019(21.7%)
	CCMpred	0.27(18.9%)	0.266(29.1%)	0.252(45.5%)	-0.018(26.6%)
	DeepCov	0.286(29.4%)	0.27(44.0%)	0.25(62.5%)	-0.036(33.1%)
	PconsC4	0.286(32.0%)	0.274(48.1%)	0.251(69.1%)	-0.035(37.1%)
	DNCON2	0.287(32.5%)	0.271(49.2%)	0.246(69.0%)	-0.042(36.5%)
	SPOT	0.295(36.8%)	0.284(57.3%)	0.256(79.6%)	-0.039(42.8%)
Long-	SVMSEQ	0.31(14.9%)	0.301(18.7%)	0.275(23.2%)	-0.035(8.3%)
	MetaPSICOV	0.312(24.0%)	0.31(33.4%)	0.282(45.0%)	-0.03(21.0%)
	EVfold	0.379(27.7%)	0.385(37.9%)	0.357(49.9%)	-0.022(22.2%)
	CCMpred	0.434(32.7%)	0.416(44.4%)	0.363(56.4%)	-0.071(23.7%)
	DeepCov	0.403(44.0%)	0.364(58.1%)	0.305(72.6%)	-0.098(28.6%)
	PconsC4	0.446(51.3%)	0.392(66.1%)	0.322(78.3%)	-0.125(27.0%)
	DNCON2	0.448(51.1%)	0.392(65.4%)	0.316(77.6%)	-0.132(26.5%)
	SPOT	0.528(64.0%)	0.434(78.0%)	0.334(87.5%)	-0.194(23.5%)
