# Supplementary material for: Evaluation of residue-residue contact prediction methods: From retrospective to prospective
Source: PLoS Comput Biol. 2021 May 24;17(5):e1009027. doi: 10.1371/journal.pcbi.1009027 (PMC8177648; doi:10.1371/journal.pcbi.1009027)
Supplement: S11 Table — Numbers inside the parentheses indicate the precisions of the corresponding predicted contacts. (XLSX) [file pcbi.1009027.s020.xlsx]

## Sheet: Sheet1
Range	Method	top L	top L/2	top L/5	Improvement
					top L/5-top L
All-	SVMSEQ	0.303(22.8%)	0.285(29.0%)	0.254(37.5%)	-0.049(14.7%)
	MetaPSICOV	0.276(23.1%)	0.261(28.0%)	0.23(34.4%)	-0.046(11.3%)
	EVfold	0.291(7.7%)	0.289(8.9%)	0.276(11.0%)	-0.015(3.3%)
	CCMpred	0.295(9.5%)	0.287(11.2%)	0.271(15.0%)	-0.025(5.5%)
	DeepCov	0.32(29.9%)	0.303(38.1%)	0.262(48.6%)	-0.058(18.7%)
	PconsC4	0.289(22.2%)	0.268(27.5%)	0.238(35.0%)	-0.051(12.8%)
	DNCON2	0.315(34.6%)	0.277(45.9%)	0.233(59.1%)	-0.082(24.4%)
	SPOT	0.366(55.0%)	0.304(66.9%)	0.262(79.1%)	-0.104(24.1%)
Short-	SVMSEQ	0.232(18.1%)	0.221(25.8%)	0.211(36.5%)	-0.021(18.4%)
	MetaPSICOV	0.235(20.3%)	0.22(24.9%)	0.206(31.5%)	-0.029(11.1%)
	EVfold	0.227(7.6%)	0.216(8.6%)	0.204(9.8%)	-0.023(2.2%)
	CCMpred	0.23(8.0%)	0.227(9.2%)	0.21(11.0%)	-0.02(3.0%)
	DeepCov	0.237(19.2%)	0.23(26.9%)	0.216(37.9%)	-0.021(18.8%)
	PconsC4	0.229(16.2%)	0.215(21.7%)	0.198(31.4%)	-0.031(15.2%)
	DNCON2	0.236(22.5%)	0.23(33.2%)	0.209(48.3%)	-0.027(25.9%)
	SPOT	0.235(25.5%)	0.234(39.9%)	0.217(61.8%)	-0.018(36.3%)
Mid-	SVMSEQ	0.269(15.4%)	0.249(20.2%)	0.231(26.7%)	-0.038(11.3%)
	MetaPSICOV	0.266(17.5%)	0.25(21.9%)	0.231(27.5%)	-0.035(9.9%)
	EVfold	0.253(6.9%)	0.252(7.8%)	0.238(9.4%)	-0.015(2.5%)
	CCMpred	0.26(7.2%)	0.258(8.9%)	0.243(10.7%)	-0.017(3.5%)
	DeepCov	0.276(17.8%)	0.267(24.3%)	0.247(33.3%)	-0.029(15.6%)
	PconsC4	0.253(13.5%)	0.24(17.6%)	0.22(24.3%)	-0.033(10.8%)
	DNCON2	0.271(20.1%)	0.26(28.5%)	0.238(41.1%)	-0.033(21.0%)
	SPOT	0.285(27.8%)	0.27(40.9%)	0.248(59.4%)	-0.037(31.7%)
Long-	SVMSEQ	0.296(13.5%)	0.286(16.3%)	0.267(19.2%)	-0.028(5.7%)
	MetaPSICOV	0.288(10.1%)	0.282(12.8%)	0.265(14.6%)	-0.023(4.5%)
	EVfold	0.287(5.3%)	0.285(6.5%)	0.281(8.5%)	-0.006(3.1%)
	CCMpred	0.292(7.1%)	0.288(8.9%)	0.278(12.0%)	-0.013(4.9%)
	DeepCov	0.298(20.2%)	0.291(26.7%)	0.272(36.5%)	-0.027(16.2%)
	PconsC4	0.288(14.5%)	0.276(18.6%)	0.243(23.3%)	-0.045(8.8%)
	DNCON2	0.309(18.5%)	0.292(23.6%)	0.265(32.6%)	-0.044(14.1%)
	SPOT	0.352(38.6%)	0.315(50.7%)	0.27(63.5%)	-0.081(25.0%)
