# Supplementary material for: Evaluation of residue-residue contact prediction methods: From retrospective to prospective
Source: PLoS Comput Biol. 2021 May 24;17(5):e1009027. doi: 10.1371/journal.pcbi.1009027 (PMC8177648; doi:10.1371/journal.pcbi.1009027)
Supplement: S12 Table — Numbers inside the parentheses indicate the precisions of the corresponding predicted contacts. The underlined numbers indicate cases that reconstructed structures based on top L/2 or top L/5 predicted contacts show higher TM-score than that based on top L predicted contacts. (XLSX) [file pcbi.1009027.s021.xlsx]

## Sheet: Sheet1
Range	Method	ɑ	ɑ	ɑ	β	β	β	ɑ+β	ɑ+β	ɑ+β	Multi-D	Multi-D	Multi-D
		(topL)	(topL/2)	(topL/5)	(topL)	(topL/2)	(topL/5)	(topL)	(topL/2)	(topL/5)	(topL)	(topL/2)	(topL/5)
All-	SVMSEQ	0.382(17.0%)	0.386(22.5%)	0.376(29.2%)	0.309(37.6%)	0.279(44.1%)	0.242(51.2%)	0.316(31.7%)	0.289(40.4%)	0.231(49.4%)	0.288(27.4%)	0.252(34.6%)	0.212(43.7%)
	MetaPSICOV	0.375(23.2%)	0.351(24.8%)	0.333(32.3%)	0.35(46.7%)	0.316(57.7%)	0.27(76.0%)	0.335(36.2%)	0.316(48.3%)	0.273(64.9%)	0.306(34.6%)	0.276(44.8%)	0.241(59.6%)
	EVfold	0.546(26.1%)	0.53(33.2%)	0.469(43.7%)	0.331(37.2%)	0.34(48.7%)	0.287(59.1%)	0.401(34.4%)	0.365(43.5%)	0.311(55.1%)	0.399(37.7%)	0.379(47.4%)	0.296(55.7%)
	CCMpred	0.557(29.9%)	0.562(39.5%)	0.509(49.5%)	0.342(41.9%)	0.372(55.4%)	0.322(68.5%)	0.472(41.7%)	0.44(53.8%)	0.347(65.9%)	0.468(47.1%)	0.397(58.5%)	0.306(67.3%)
	DeepCov	0.569(45.4%)	0.539(59.2%)	0.443(72.1%)	0.4(83.0%)	0.336(92.8%)	0.255(97.8%)	0.415(63.5%)	0.337(77.6%)	0.259(88.7%)	0.391(62.7%)	0.314(76.2%)	0.247(86.3%)
	PconsC4	0.625(48.9%)	0.556(63.3%)	0.451(74.4%)	0.38(84.1%)	0.331(93.2%)	0.272(97.7%)	0.469(71.6%)	0.379(85.0%)	0.285(92.8%)	0.422(70.8%)	0.341(83.4%)	0.256(89.3%)
	DNCON2	0.635(49.9%)	0.57(65.4%)	0.455(78.1%)	0.385(80.8%)	0.318(90.6%)	0.25(96.0%)	0.455(70.3%)	0.359(82.8%)	0.261(90.9%)	0.449(70.6%)	0.347(82.3%)	0.252(88.9%)
	SPOT	0.71(65.7%)	0.63(79.4%)	0.455(88.9%)	0.468(92.9%)	0.345(97.7%)	0.272(99.7%)	0.536(82.3%)	0.406(91.8%)	0.3(95.7%)	0.486(81.9%)	0.364(90.7%)	0.269(94.4%)
Short-	SVMSEQ	0.297(14.1%)	0.298(21.1%)	0.287(32.7%)	0.212(27.1%)	0.202(37.3%)	0.189(50.5%)	0.222(23.1%)	0.205(33.4%)	0.191(48.2%)	0.201(19.4%)	0.187(28.3%)	0.166(40.6%)
	MetaPSICOV	0.289(15.5%)	0.281(20.7%)	0.27(28.4%)	0.224(32.1%)	0.213(40.4%)	0.201(46.9%)	0.217(25.5%)	0.207(33.4%)	0.193(42.9%)	0.2(21.8%)	0.179(26.4%)	0.164(33.2%)
	EVfold	0.284(9.5%)	0.281(13.9%)	0.275(20.0%)	0.211(15.5%)	0.197(21.7%)	0.188(35.4%)	0.217(14.1%)	0.207(20.2%)	0.19(29.6%)	0.194(13.8%)	0.186(19.6%)	0.171(29.5%)
	CCMpred	0.284(10.2%)	0.283(14.4%)	0.28(24.2%)	0.212(15.9%)	0.209(23.4%)	0.193(38.6%)	0.223(16.1%)	0.212(23.3%)	0.196(35.1%)	0.202(16.1%)	0.187(23.7%)	0.172(37.4%)
	DeepCov	0.309(19.6%)	0.301(31.2%)	0.294(47.7%)	0.225(32.8%)	0.218(52.4%)	0.205(72.3%)	0.226(27.5%)	0.215(44.6%)	0.2(66.7%)	0.205(22.7%)	0.186(35.9%)	0.176(56.8%)
	PconsC4	0.3(18.5%)	0.306(29.0%)	0.289(46.9%)	0.213(32.4%)	0.216(52.2%)	0.198(75.6%)	0.229(28.4%)	0.218(46.1%)	0.198(69.6%)	0.206(24.9%)	0.195(39.3%)	0.176(62.7%)
	DNCON2	0.297(19.9%)	0.298(31.4%)	0.296(50.2%)	0.216(33.3%)	0.218(54.4%)	0.198(77.6%)	0.227(28.7%)	0.221(47.2%)	0.195(70.7%)	0.206(24.9%)	0.19(39.9%)	0.175(62.2%)
	SPOT	0.303(22.6%)	0.314(37.0%)	0.298(61.4%)	0.218(36.1%)	0.215(60.1%)	0.203(84.0%)	0.231(31.3%)	0.221(52.1%)	0.203(79.2%)	0.206(28.2%)	0.194(46.0%)	0.171(72.6%)
Mid-	SVMSEQ	0.338(11.3%)	0.336(16.1%)	0.321(21.3%)	0.287(25.3%)	0.253(31.6%)	0.227(39.0%)	0.262(19.2%)	0.24(26.0%)	0.209(35.1%)	0.244(18.3%)	0.224(24.7%)	0.202(31.5%)
	MetaPSICOV	0.322(9.8%)	0.31(14.0%)	0.287(16.4%)	0.291(33.3%)	0.273(40.9%)	0.235(53.6%)	0.262(23.9%)	0.253(31.5%)	0.226(42.7%)	0.24(23.8%)	0.222(29.3%)	0.198(38.2%)
	EVfold	0.316(11.7%)	0.328(18.5%)	0.325(29.9%)	0.255(20.4%)	0.253(28.5%)	0.249(42.5%)	0.261(16.2%)	0.254(23.9%)	0.234(36.5%)	0.246(19.3%)	0.24(28.9%)	0.212(43.9%)
	CCMpred	0.318(11.5%)	0.326(18.1%)	0.322(31.8%)	0.259(21.4%)	0.253(32.6%)	0.249(46.6%)	0.262(17.9%)	0.256(27.6%)	0.242(45.3%)	0.25(23.2%)	0.242(35.6%)	0.215(53.4%)
	DeepCov	0.347(18.0%)	0.345(29.0%)	0.341(47.8%)	0.288(43.4%)	0.262(60.9%)	0.245(75.1%)	0.273(29.4%)	0.255(44.9%)	0.225(63.9%)	0.253(30.2%)	0.234(45.6%)	0.209(66.5%)
	PconsC4	0.344(20.1%)	0.353(33.5%)	0.346(54.4%)	0.298(45.0%)	0.264(63.6%)	0.233(82.0%)	0.277(32.3%)	0.262(48.4%)	0.232(69.4%)	0.247(31.7%)	0.238(48.1%)	0.213(71.0%)
	DNCON2	0.354(20.1%)	0.355(32.2%)	0.352(53.5%)	0.29(47.0%)	0.268(66.9%)	0.217(80.9%)	0.272(31.9%)	0.258(49.1%)	0.23(69.3%)	0.253(32.8%)	0.232(49.8%)	0.206(71.2%)
	SPOT	0.359(22.8%)	0.372(40.1%)	0.354(67.1%)	0.301(53.1%)	0.279(76.6%)	0.234(93.3%)	0.28(36.2%)	0.267(57.6%)	0.237(79.8%)	0.263(37.5%)	0.245(57.5%)	0.22(79.9%)
Long-	SVMSEQ	0.368(9.1%)	0.37(11.5%)	0.374(14.4%)	0.282(19.7%)	0.282(22.9%)	0.251(25.6%)	0.303(16.6%)	0.293(21.5%)	0.262(28.1%)	0.294(14.6%)	0.277(18.4%)	0.24(23.2%)
	MetaPSICOV	0.344(15.5%)	0.365(24.9%)	0.354(24.2%)	0.312(32.0%)	0.304(43.5%)	0.271(58.1%)	0.316(26.2%)	0.309(33.1%)	0.28(46.8%)	0.287(22.5%)	0.276(34.0%)	0.245(48.8%)
	EVfold	0.438(21.3%)	0.498(29.9%)	0.489(40.6%)	0.315(26.3%)	0.308(36.0%)	0.296(49.8%)	0.381(28.9%)	0.377(39.7%)	0.336(52.4%)	0.361(31.0%)	0.353(42.0%)	0.308(53.2%)
	CCMpred	0.465(23.3%)	0.513(32.5%)	0.492(43.7%)	0.347(30.2%)	0.327(42.6%)	0.3(55.8%)	0.446(33.7%)	0.418(46.1%)	0.353(59.3%)	0.443(39.3%)	0.388(50.6%)	0.311(61.2%)
	DeepCov	0.513(31.9%)	0.511(44.6%)	0.458(61.3%)	0.348(60.8%)	0.299(76.8%)	0.247(87.4%)	0.397(44.3%)	0.342(59.3%)	0.276(74.6%)	0.356(44.4%)	0.317(57.7%)	0.258(72.5%)
	PconsC4	0.574(35.9%)	0.553(48.5%)	0.477(63.5%)	0.366(62.6%)	0.305(74.7%)	0.265(85.4%)	0.439(53.8%)	0.378(70.8%)	0.304(83.1%)	0.408(53.2%)	0.345(68.7%)	0.274(80.8%)
	DNCON2	0.559(36.0%)	0.539(50.2%)	0.472(67.1%)	0.346(59.4%)	0.305(71.7%)	0.259(81.9%)	0.441(52.7%)	0.363(68.5%)	0.29(81.2%)	0.429(54.8%)	0.366(68.6%)	0.267(79.5%)
	SPOT	0.661(48.9%)	0.616(64.8%)	0.503(79.7%)	0.432(74.0%)	0.362(85.5%)	0.276(91.1%)	0.536(66.9%)	0.415(81.5%)	0.314(91.5%)	0.491(66.4%)	0.378(80.0%)	0.283(88.1%)
